# Supplementary material for: Anatomy of the maxillary canal of Riograndia guaibensis (Cynodontia, Probainognathia)—A prozostrodont from the Late Triassic of southern Brazil
Source: Anat Rec (Hoboken). 2024 Jul 22;308(3):827–43. doi: 10.1002/ar.25540 (PMC11791385; doi:10.1002/ar.25540)
Supplement: Supplementary file 1 — Data S1. [file AR-308-827-s002.nex]

#NEXUS
[written Mon Feb 19 13:27:56 BRT 2024 by Mesquite  version 2.75 (build 564) at Kerber/10.0.0.132]

BEGIN TAXA;
	TITLE Taxa;
	DIMENSIONS NTAX=45;
	TAXLABELS
		Procynosuchus_delaharpeae Galesaurus_planiceps Thrinaxodon_liorhinus Platycraniellus_elegans Cynognathus_crateronotus Diademodon_tetragonus Trirachodon_berryi Sinognathus_gracilis Langbergia_modisei Pascualgnathus_polanskii Luangwa_drysdalli Massetognathus_pascuali Exaeretodon_argentinus Scalenodon_angustifrons Mandagomphodon_hirschoni Chiniquodon_theotonicus Aleodon_cromptoni Aleodon_brachyrhamphus Riojanodon_nenoi '''CRILAR Pv 567''' Cromptodon_mamiferoides Lumkuia_fuzzi Probainognathus_jenseni Ecteninion_lunensis Diegocanis_elegans Trucidocynodon_riograndensis Prozostrodon_brasiliensis '''Bonacynodon schultzi''' '''Protheriodon estudianti''' '''Agudotherium gassenae''' Therioherpeton_cargnini Riograndia_guaibensis Irajatherium_hernandezi Diarthrognathus_broomi Pachygenelus_monus Botucaraitherium_belarminoi Brasilodon_quadrangularis Tritylodon_longaevus Oligokyphus_major Pseudotherium_argentinus Bienotherium_yunnanense Kayentatherium_wellesi Adelobasileus_cromptoni Sinoconodon_rigneyi Morganucodon 
	;

END;


BEGIN CHARACTERS;
	TITLE  Character_Matrix;
	DIMENSIONS  NCHAR=158;
	FORMAT DATATYPE = STANDARD GAP = - MISSING = ? SYMBOLS = "  0 1 2 3 4 5";
	CHARSTATELABELS 
		1 Premaxillary_extranasal_process /  absent_or_with_very_little_exposure_ large_but_not_contacting_nasal_ contacting_nasal_, 2 Septomaxilla_facial_process /  'long, far beyond the posterior border of the external nares' 'short, almost limited in the external nares ', 3 'Snout in relation to the temporal region (to the posterior border, not the parietal crest)' /  longer subequal shorter, 4 Paracanine_fossa_in_relation_to_the_upper_canine /  anteromedial_ medial_or_posteromedial anterior, 5 Premaxilla_forms_posterior_border_of_the_incisive_foramen /  absent present, 6 Maxillary_platform_lateral_to_the_teeth_series /  absent present, 7 Participation_of_the_maxilla_in_the_border_of_subtemporal_fenestra /  excluded participates, 8 Profile_of_skull_roof /  near_flat 'remarkably concave (the parietal crest is higher than the extension of anterior surface)' 'convex (the parietal crest is lower than the extension of anterior surface)', 9 Parietal_foramen /  present absent, 10 'Interparietal (postparietal) in adult' /  separate_bone_in_adult_ fused_with_other_bones_, 11 Lateral_expansion_of_braincase_in_parietal_region /  absent_ 'well-developed', 12 Parietal_crest_posteriorly_extending_close_to_or_reach_the_posteriomost_position_of_the_occipital_crest /  absent present, 13 Prefrontal /  present absent, 14 Postorbital_bar_and_postorbital /  present postorbital_present_but_not_forming_a_postorbital_bar both_absent, 15 Palatine /  do_not_meet_the_frontal_ meets_frontal_but_two_elements_without_significant_contribution_to_medial_orbit_wall meets_frontal_and_two_elements_with_significant_contribution_to_medial_orbit_wall_, 16 Sphenopalatine_foramen /  absent present, 17 Zygomatic_arch_dorsoventral_height_relative_to_skull_length /  'moderately deep (10~18%) ' 'very deep (>18%)' 'slender (2) (<10%)', 18 The_anteroventral_corner_of_the_zygoma_in_relation_to_the_postcanine_line /  lie_at_the_same_level_as_ _remarkably_higher_than, 19 Infraorbital_process /  absent suborbital_angulation_between_maxilla_and_jugal_ descending_process_of_the_jugal_, 20 Zygomatic_arch_dorsal_extent /  below_middle_of_orbit_ above_middle_of_orbit_but_still_level_within_orbit_ beyond_the_upper_border_of_the_orbit, 21 Posterior_extension_of_jugal_along_zygomatic_arch /  extending_back_near_quadratojugal_notch_of_squamosal extending_back_near_squamosal_glenoid_ reduced_and_receding_from_glenoid_, 22 The_posteroventral_process_of_jugal /  low 'high, forming more than half height of zygomatic arch ', 23 The_width_of_temporal_fossa /  reach_greatest_near_middle_ same_throughout_or_little_change 'strongly increase backward, the posterior width much bigger than the anterior width ', 24 Squamosal_groove_for_external_auditory_meatus /  without_or_with_an_incipient_depression_ deep_, 25 Posterior_extension_of_the_squamosal_dorsal_to_the_squamosal_sulcus_in_zygomatic_arch /  incipient well_developed, 26 The_notch_separating_lambdoidal_crest_from_zygomatic_arch /  shallow 'deep, ?V?-shape', 27 Palatine /  excluded_from_subtemporal_border_of_orbit_ participates_in_subtemporal_border_by_displacing_pterygoid_posteriorly_, 28 'Vomer exposure in incisive foramen (at anterior ends of maxillae on palate)' /  present absent, 29 Vomer_with_or_whithout_vertical_septum_extending_posterior_to_level_of_secondary_palate /  with whithout_, 30 Ectopterygoid /  does_not_contact_maxilla_ contacts_maxilla_ absent, 31 Interpterygoid_vacuity_in_adults_between_pterygoid_flanges /  present _absent, 32 Secondary_palatal_plate_on_maxilla_reaches_midline /  absent _present, 33 Secondary_palatal_plate_on_palatine_reaches_midline /  absent present, 34 Posterior_extent_of_osseous_secondary_palate /  far_from close_to_or_beyond_rear_upper_postcanine_row, 35 The_posterior_end_of_secondary_osseous_palate_relative_to_anterior_border_of_orbit /  anterior about_equal_level posterior, 36 Osseous_palate_extension /  45%_of_skull_length_or_less_ more_than_45%_of_skull_length_, 37 Length_of_palatine_relative_to_maxilla_in_secondary_palate /  shorter about_equal _longer, 38 Middle_of_pterygoid /  smooth a_boss a_distinct_median_crest, 39 The_nasopharyngeal_roof_posterior_to_the_transverse_process_of_pterygoid /  'narrow, deep, ventrally forms a keel ' 'wide, flat, the narrowest place greater than half the width of the transverse process', 40 Quadrate_ramus_of_pterygoid /  present absent, 41 Quadrate_articulation_with_quadrate_ramus_of_epipterygoid /  absent present, 42 'Posterior portion of secondary palate almost at the level of the tip of the postcanine upper teeth, forming a deep groove between the hard palate and the tooth row' /  absent present, 43 'Frontal-epipterygoid contact' /  present absent, 44 Epipterygoid_ascending_process_at_level_of_trigeminal_foramen /  greatly_expanded_ moderately_expanded_, 45 The_anterior_part_of_the_basisphenoid /  narrow 'wide, and the width greater than half the width of the transverse process ', 46 Parasphenoid_ala /  at_the_same_level_as_the_basicranium_ ventrally_expanded_below_the_basicranium, 47 'Basisphenoid wing (parasphenoid ala)' /  'long, border the fenestra vestibuli ' 'slightly reduced and excluded from oval window, overlap the entire prootic cochlear housing ' 'greater reduced and overlapping a part of the pars cochlearis (cochlear housing)' basisphenoid_does_not_overlap_the_petrosal_pars_cochlearis_, 48 Overlap_of_the_basioccipital_to_the_pars_cochlearis /  entire_cochlear_housing_ the_medial_side_of_the_promontorium_ no_overlapping_, 49 Internal_carotid_foramina_in_basisphenoid /  present absent, 50 Prootic_and_opisthotic /  separated 'fused at early ontogenetic stage to form petrosal (=periotic)', 51 'Promontorium (Pars cochlearis of petrosal)' /  absent present, 52 Internal_auditory_meatus /  open walled, 53 'The trigeminal ganglion (semilular ganglion)' /  open_ventrally partial_prootic_floor_ complete_prootic_floor, 54 'Lateral trough floor anterior to the tympanic aperture of the prootic canal and/or the primary facial foramen' /  absent present, 55 'Vascular foramen in the posterior part of the lateral flange (Foramen ?X? of (Rougier et al., 1992) ' /  absent present, 56 Foramen_and_passage_of_prootic_sinus_on_lateral_trough /  absent present, 57 Route_of_the_venous_drainage_exiting_from_the_back_of_the_cavum_epiptericum /  only_lateral_flange_vascular_groove absent 'lateral flange vascular canal present (foramina on lateral surface)', 58 'Maxillary and mandibular branch (V2+3) of the trigeminal nerve exit' /  via_single_foramen_between_prootic_and_epipterygoid via_two_foramina_between_prootic_and_epipterygoid_ 'via separate foramina, some enclosed by anterior lamina of prootic (petrosal) ', 59 Pterygoparoccipital_foramen /  squamosal_does_not_contribute_to_enclosure_of_foramen _squamosal_contributes_to_enclosure_of_foramen_ open, 60 'Vertical component of lateral flange of prootic (?L-shaped? and forming a vertical wall to pterygoparoccipital foramen)' /  absent present, 61 _Anterior_part_of_paroccipital_process /  the_lateral_aspect_covered_by_the_squamosal_ exposed_due_to_dorsally_withdrawn_of_the_squamosal_, 62 ' Hyoid (stapedial) muscle fossa on the paroccipital process' /  absent present, 63 Paroccipital_process /  undifferentiated differentiated, 64 Fenestra_rotunda_separation_from_jugular_foramen /  confluent 'partially separated by finger-like projection from postero-lateral wall of jugular foramen' completely_separated, 65 Articulation_of_the_paroccipital_process_with_the_quadrate /  absent present, 66 Paroccipital_process_in_the_base_of_the_posttemporal_fossa /  absent present, 67 Tabular /  present absent, 68 'The relationship of hypoglossal foramen (condylar foramen) with the jugular foramen' /  confluent_or_sharing_a_depression_ at_least_one_foramen_completely_separated_from_the_jugular_foramen, 69 'Shape of the occipital condyles (in lateral view)' /  bulbous ovoid_to_cynlindrical, 70 Rotation_of_dorsal_plate_relative_to_trochlear_axis_on_quadrate /  less_than_10_degree_ about_45_degrees_ _around_90_degrees_ parallel_to_trochlear_axis_, 71 Curvature_of_the_contact_facet_on_the_posterior_side_of_the_dorsal_plate_of_quadrate /  flat_or_convex concave, 72 Size_of_the_lateral_trochlear_condyle_relative_to_the_medial_trochlear_condyle_on_quadrate /  the_lateral_condyle_larger_than_the_medial_condyle_ the_medial_condyle_equal_or_larger_than_the_lateral_condyle_, 73 Shape_of_the_trochlear_of_quadrate /  cylindrical 'trough-shaped ', 74 Lateral_margin_of_the_dorsal_plate_of_quadrate /  straight flaring_posteriorly_ flaring_and_rotated_posteromedially_, 75 Medial_margin_of_the_dorsal_plate_of_quadrate /  straight_ flaring_anteriorly flaring_and_rotated_anterolaterally_, 76 Dorsal_margin_of_dorsal_plate_of_quadrate /  retains_pointed_angle_ has_rounded_margin, 77 'Lateral notch and neck of quadrate (separation of the lateral margin of the contact facet from the trochlear)' /  the_lateral_notch_is_absent_or_poorly_developed_ 'lateral notch developed, separating the lateral margin of the contact facet from the lateral end of the trochlear ' 'lateral notch is broader and separation of the lateral margin of contact facet for the trochlear is wider, the lateral margin is shifted medially' development_of_the_neck_with_raise_the_contact_facet_away_from_the_trochlear, 78 Articulation_of_the_quadrate_with_the_squamosal /  via_concave_recess_in_the_squamosal covered_dorsally_by_the_squamosal_ little_or_no_contact_with_the_squamosal_, 79 Articulation_of_the_quadrate_with_the_stapes /  via_a_broad_recess_on_the_medial_margin_and_the_median_end_of_the_trochlear_ the_stapedial_contact_restricted_to_the_medial_end_of_the_trochlear via_a_projection_from_the_medial_margin_of_the_dorsal_plate_ via_a_medial_vertical_ridge_in_the_neck_, 80 Craniomandibular_articulation /  'quadrate/articular ' 'main quadrate/articular, secondary surangular/squamosal' 'incipient dentary/squamosal ' 'main dentary/squamosal ', 81 Craniomandibular_articulation_level_in_relation_to__postcanine_line /  lies_around_the_same_height_ much_lower_ _or_remarkably_higher_ than_the_postcanine_line, 82 Shape_of_squamosal_articulation_surface_for_mandible /  small_and_medially_or_anteromedially_facing_facet 'wide, ventrally directed glenoid cavity', 83 Dentary_symphysis /  unfused fused, 84 Lateral_ridge_of_the_dentary /  absent incipient moderatly_developed strongly_projected, 85 Angle_of_the_dentary /  close_to_the_position_of_postorbital_bar_ close_to_the_jaw_joint_, 86 'Position of dentary-surangular dorsal contact relative to postorbital bar and jaw joint' /  around_midway_ closer_to_jaw_joint_, 87 Mediolateral_thickening_of_the_anterior_margin_of_the_coronoid_process /  absent present, 88 Splenial /  'large and deep, reaches ventral border of the dentary ' reduced_to_thin_splint_covering_dentary_groove_, 89 Postdentary_bones /  'large, with tall surangular ' 'angular, surangular, and prearticular reduced in height and lying in dentary groove ' further_reduced_to_single_gracile_rod_in_postdentary_trough_, 90 Reflected_lamina_of_angular_posterior_extent_relative_to_distance_from_angle_of_dentary_to_jaw_joint /  'greater than 1/2 the distance ' 'less than l/2 the distance ', 91 Reflected_lamina_of_angular_shape /  'spoon-shaped plate with slight depressions ' 'hook-like lamina ' reduced_to_thin_process_, 92 Mandibular_movement_during_occlusion /  orthal_movement_during_power_stroke_ posteriorly_directed_power_stroke_ moderate_rotation_along_the_longitudinal_axis_in_power_stroke_, 93 Postcanine_occlusion /  lack_consistent_contact_relationship_ 'bilateral, interdigitating occlusion between multiple cusps ' precise_unilateral_occlusion_, 94 Relationships_of_wear_facet_to_main_cusp /  wear_facet_absent_ simple_longitudinal_facet_on_crown_ main_cusp_bears_two_distinct_facets_ multiple_cusps_with_each_cusp_bearing_one_or_two_transverse_and_crescentic_facets_ wear_facet_on_lingual_platform, 95 Upper_incisors_number /  five_or_more four three_or_less, 96 Lower_incisor_number /  four_or_more three two_or_less, 97 Incisor_size /  all_of_similar_size_ some_incisors_large_, 98 Incisor_cutting_margins /  smoothly_ridged_ serrated denticulated, 99 'Distinct upper incisor/canine diastema' /  present absent, 100 Upper_canine /  large '(<10% of skull length) ' absent, 101 Lower_canine /  large reduced_in_size absent, 102 Canine_serrations /  absent present, 103 Upper_postcanine_morphology /  sectorial_without_or_with_incipient_cingulum_broadening_the_crown_ 'sectorial with a well-developed lingual cingulum ' 'bucco-lingually expanded' 'sectorial with lingual platform (i.e., twice buccolingually broad than a complete lingual cingulum)', 104 'Anteriormost one-cusped tooth' /  present_till_adult_ present_only_in_juvenile absent, 105 'Posteriormost gomphodont postcanine(s) in adults' /  absent_ absent_in_juvenile_but_present_in_adult_ present_from_juvenile_, 106 Posterior_postcanines_with_strongly_curved_main_cusp /  absent present, 107 Upper_postcanine_roots /  single 'constricted root, with longitudinal groove' divided_into_two_longitudinal_aligned_roots_ 'multiple roots (more than two)', 108 Lower_postcanine_roots /  single 'constricted root, with longitudinal groove' divided, 109 'Buccal (external) cingulum on sectorial upper postcanines' /  absent_ present, 110 Number_of_upper_cusps_in_transverse_row /  one two three_or_more, 111 Position_of_upper_transverse_cusp_row_on_crown /  'midcrown (almost to posterior margin) ' _on_anterior_half_of_crown_ 'at posterior margin (no posterior cingulum) ', 112 Central_cusp_of_upper_transverse_row /  absent midway_between_buccal_and_lingual_cusps_ closer_to_lingual_cusp_, 113 Arrangement_of_main_cups_of_upper_postcanines /  in_single_longitudinal_row_ multiple_cusps_in_multiple_rows_, 114 Interlocking_of_lower_postcanines /  absent 'distal cuspule ''d'' of anterior molar fits into embayment between cusp ?b? and cusp ?e? of the succeeding molar ', 115 Number_of_lower_cusps_in_transverse_row /  two three_or_more_, 116 Lingual_cingulum_on_lower_postcanine /  'present, not broader than the sectorial main labial cusps' vestigial_or_absent_ 'present and forming a lingual platform, broader than the sectorial labial portion of the crown', 117 Lower_posterior_basin /  absent_ present, 118 Axis_of_posterior_part_of_maxillary_tooth_row /  directed_lateral_to_subtemporal_fossa_ directed_toward_center_of_fossa_ directed_toward_medial_rim_of_the_fossa_and_diverged directed_toward_medial_rim_of_the_fossa_and_parallel_, 119 Upper_tooth_series_posterior_extension /  below_the_orbit_and_anterior_to_the_subtemporal_fenestra_ anterior_to_the_orbit_ behind_the_anterior_border_of_the_subtemporal_fenestra_, 120 Postcanine_replacement_pattern /  alternating_ delayed_ at_most_single_replacement_for_one_position_ 'sequential addition of postcanines, no replacement ', 121 Morphology_of_upper_postcanines_for_taxa_with_sectorial_teeth_ /  symmetrical_postcanines_with_main_cusp_A_and_small_mesial_and_distal_accessory_cusps 'mesiodistally asymmetrical postcanines with main cusp A and accessory mesial (usually one) and distal ones vertically oriented' 'mesiodistally asymmetrical postcanines with main cusp A and accessory mesial (if present) and distal ones strongly curved posteriorly' mesiodistally_symmetrical_postcanines_with_bulbous_main_cusp_A_and_accessory_ones 'leaf-shaped postcanines' labial_sectorial_border_with_lingual_platform_, 122 Number_of_upper_postcanine_teeth_in_adults /  no_greater_than_10 greater_than_11, 123 Vertebral_centra /  amphicoelous platycoelous_, 124 Axis_centrum /  cylindrical or_depressed_, 125 Dens /  absent_or_vestigial_ or_strongly_developed_, 126 'Posterior thoracic vertebrate (or middle of the dorsal vertebrate)' /  neural_spines_slightly_inclined_or_nearly_vertical or_strongly_inclined_, 127 Anapophysis /  absent_ present, 128 Expanded_costal_plates_on_dorsal_ribs /  absent_ present, 129 Lumbar_costal_plates_with_ridge_overlapping_preceding_rib /  absent present, 130 Acromion_process /  absent weak_to_moderate strongly_developed_and_close_to_level_of_glenoid, 131 Scapular_constriction_below_the_acromion_process /  absent present, 132 Scapular_elongation_between_the_acromion_and_glenoid /  absent present, 133 Procoracoid_in_glenoid /  present barely_present_or_absent_, 134 Procoracoid_contact_with_scapula /  greater_than_coracoid_contact_ equal_to_or_less_than_coracoid_contact_, 135 Humeral_ectepicondylar_foramen /  present absent, 136 Ulnar_olecranon_process /  unossified_or_poorly_ossified_ well_ossified_, 137 Manual_digit_III_phalanx_number /  four_ three, 138 Manual_digit_IV_phalanx_number /  four three, 139 Dorsal_profile_of_ilium /  strongly_convex_ flat_to_concave_, 140 'Length of anterior process of ilium anterior to acetabulum (relative to diameter of acetabulum)' /  less_than_1.5_ greater_than_1.5_, 141 Lateral_surface_of_iliac_blade /  concave_or_nearly_flat_ convex _a_longitudinal_ridge_divides_it_into_dorsal_and_ventral_moieties_, 142 Posterior_iliac_spine /  robust_and_extends_beyond_acetabulum_ reduced_to_small_nub_that_lies_entirely_anterior_to_acetabulum_, 143 'Cotyloid (acetabular) notch' /  'lies between the ischial and iliac part of the acetabulum, mainly on ilium ' 'between acetabular facet and pubic process of the ischium, on ischium ', 144 The_diameter_of_the_obturator_foramen_greater_than_that_of_the_acetabulum /  absent_ present, 145 Femoral_head /  rounded_and_predominately_in_plane_of_shaft_ subspherical_and_inflected_dorsally_, 146 Greater_trochanter_separated_from_femoral_head_by_distinct_notch /  absent present, 147 Lesser_trochanter_position /  on_ventromedial_surface_of_femoral_shaft_ on_medial_surface_of_femoral_shaft_, 148 Lesser_trochanter_location_near_the_level_of_the_femoral_head /  absent present, 149 Cochlear_canal /  'absent or shallow (forms a short triangular extension of the vestibule at best)' excavates_a_deep_recess_that_can_be_easily_separated_from_the_rest_of_the_vestibule, 150 Maxillary_canal_external_nasal_ramus /  present reduced_or_absent_, 151 Maxillary_canal_internal_nasal_and_superior_labial_rami /  present reduced_or_absent_, 152 Lacrimal_duct_and_zygomaticofacial_canal /  fused separated, 153 Maxillary_antrum_and_maxillary_canal /  fused separated, 154 Anteroposteriorly_elongated_maxillary_antrum /  absent present, 155 'Cranial endocast, unossified zone' /  present absent, 156 'Cranial endocast, pineal body' /  present absent, 157 'Cranial endocast, interhemispheric dividing the cerebral hemispheres' /  absent present, 158 Cranial_endocast /  olfactory_bulbs_region_subequal_or_slightly_wider_than_the_area_of_the_cerebral_hemispheres_ cerebral_hemispheres_region_markedly_wider_than_the_region_of_the_olfactory_bulbs_ ; 
	MATRIX
	Procynosuchus_delaharpeae     00000001000000000000000000000000000000000000000000000000000000001(0 1)00000000000000000000001000000000100010000000??00?000000000000000?00000000000000002??????00??
	Galesaurus_planiceps          01000000000000000010000010000110000000000000000000000000000000000000000000000010000100000000001100100000010000??00?100000000001100????00??0??0000000000?000000
	Thrinaxodon_liorhinus         01(0 1)00000000000000000000000000011100000000000000000000000000000000000000001001010000100000110001100000010000000??00?100001000001100?000000000000?00000000000000
	Platycraniellus_elegans       0110000000000000001100000000010110000000?0?00000000?0000000000000000000101??101000?1010?0??0001?0?100000000000??0??0?00000????????????????????????????????????
	Cynognathus_crateronotus      000000000000000010210021100000111000010110100010100?0000000000000100000111001011011201011120001101000100010000??00?100102000000111000000110000000000??????????
	Diademodon_tetragonus         (0 1)00000000000000010220121110001111000000110100010100000000(0 1)000000000000000100101111120101112113110100012001000100100?00012100001111000000110000000000??????0000
	Trirachodon_berryi            11100100(0 1)000000011210111110100111010020110100010100000002100000000000110111020110111010111211311010001211100020110100101?0???01111000000????00000000000001????
	Sinognathus_gracilis          1020?100100000??11010011110?1?1?1010?00110000010100???????00000?000?011011102011011101011??113120000002?0?00?201100?0201?0????????????????????????????????????
	Langbergia_modisei            0010000000000000012101111101001110100001100000101?0?000?21??0000000001?0?11????10111010111211311010001200100020110100101?0?????1?????????????????????00?01????
	Pascualgnathus_polanskii      1020?100100000001122012111011?1110100001?0?000101?0???0?2?000000??0?0??????????(0 1)0?1201011??113210000002(1 2)(1 2)000?110100?1201?10???1101??0000??1000000000??????????
	Luangwa_drysdalli             ??00?1000?0000010121001111????1110?00001?0??00101000000?2??00000???0???????????1011201011??113110100012(1 2)(1 2)000?202100?1201?00???110110000???1100000000??????00??
	Massetognathus_pascuali       01111100100000001101011111011211102000010000001010000001211000010000011011102011011(1 2)01011??11311021110211000?222100?1201?100000101101000??1100000000000?010000
	Exaeretodon_argentinus        00111110100000111121012111011211101(0 1)000100?00010100010002110000000000?101????011011211011??1132100101021(1 2)000?120100?122(1 3)?000000001101001111100000000?11?010100
	Scalenodon_angustifrons       ??10?1?0000000??1101012111?????1101?0??1?0?00010100?0000211000000?000??0?????0?(0 1)0?12??011??113110100012(1 2)(1 2)000?202100?1201?0????????????????????????????????????
	Mandagomphodon_hirschoni      ???0010?????001?11?????111011211101?0?0?00??00????????????1?000?0?????1??1?0?0?(0 1)??1???011??113221001002(1 2)(1 2)000?222100?1201?0????????????????????????????????????
	Chiniquodon_theotonicus       11101000100000001011000001011(1 2)111121000110000010100000001000000100000?1?01???110011201011120001100000000010000??00?10000200??000011010001110000?0000??????0100
	Aleodon_cromptoni             ??1010001?00000?10110000010?1211112?000??0??0?????????????????0????????????????0001201011??004110000003?010000??00?2000?5001?0000?????????10000?0000??????????
	Aleodon_brachyrhamphus        ??1010001?00000?10?1??????0?12?1112?000??00???????????????????????????????????????12??01???004110000003?010000??00?2000?50????????????????????????????????????
	Riojanodon_nenoi              ??????????????????????????????????????????????????????????????????????????????????1????1???004?100??00??00?0?????0?20?????????????????????????????????????????
	'''CRILAR Pv 567'''           ???0100?????0?0??0????????0?12?1112?00???0???????????????????????????????????????????????????4?????0??3?0?0?0????????00?50????????????????????????????????????
	Cromptodon_mamiferoides       ??????????????????????????????????????????????????????????????????????????????????11??01???004??????0???00?0?????0?20?????????????????????????????????????????
	Lumkuia_fuzzi                 ?11010101000000000000000010012?1101001010010001000000000001000000000?000010000110-1201000120001100000000010000--00-1000?2001?01001001100??????0?????1100000110
	Probainognathus_jenseni       01100002100000100101100001011211111000011010001000000001100000010000011001102111011001011120001100000000000000??00?1011010000?000110???0??11000?00001111001111
	Ecteninion_lunensis           001010001001001?2000001001011?11100002011?10001000001000101000000000011001102111011011011??0001100000100010000??00?10000200????0?21?101???1101?1?????10100????
	Diegocanis_elegans            00?010??????001??00???????011??1100?0??????????????????????????????????????????????????????0?01???00??000?0?00??00?1?00020????????????????????????????????????
	Trucidocynodon_riograndensis  101000001001001?2000?01001011?1110000??11?10001?10001000?020000000010??????????00010110?1??0001101000100010000??00?1000?200?1??0?210?011??1101?11?00??????????
	Prozostrodon_brasiliensis     101000021001021120001000000102011111021??0001010?10?000021210?11?0010????????0??0?0301111??0011000000(0 1)01001100??00?00100100???000?????0???1111110000111??-1111
	'''Bonacynodon schultzi'''    ??1??0?21?0000??01011000?10??211111000??????0?????0????????????0??000??????????10?0001?11120001?0000?100000000--00-?011010????????????????????????????????????
	'''Protheriodon estudianti''' ??0??0??1?0?????2000100????????11110????????????????????????????????????????????0?1?0??11??0??100001?00?000?00--00-?010?10????????????????????????????????????
	'''Agudotherium gassenae'''   ??????????????????????????????????????????????????????????????????????????????????00??0????????000??00??00?1?????0?10??0??????????????????????????????????????
	Therioherpeton_cargnini       ?????0121101122?2100??0??????2?11000?????0?????????????????????????????????????????????????00?????????0?001?00??00??0000100??1?00?????0???1111110011?11???1111
	Riograndia_guaibensis         2013001211011221210?1000000112011121201100001020000?0000102000020001121102?13???000301111??0012110011000001100??00?1010?40?????00111??0?????????????1111101111
	Irajatherium_hernandezi       ??10?0?2110112??2101??0??0???2?111212????1???????0??????????????????1?????????????0???1????001?10??0000000110???00?1010030???????111??0?????????0011???????11?
	Diarthrognathus_broomi        ?????0??1??11?2?2100??00?0??120111????1??1001???000?00???0????00????121?0????1?20??3??111??001????????0000001???00?003?030????????????????????????????????????
	Pachygenelus_monus            201010121101122121001000000112011121201101001020000100001020000201??1211022131320103011111200122100(0 1)000(0 1)000(0 1)10??00?00300301???0001111101??1111111111?1111-????
	Botucaraitherium_belarminoi   ??????????????????????????????????????????????????????????????????????????????????0???11????01?????0000?001110??01?00???0?????????????????????????????????????
	Brasilodon_quadrangularis     (0 1)000?0121101122120001000?00?12011111121100001021011?0111222??01111011211022131320?0301111??0011100001001001110??01?001(0 1)(0 1)000???0?0111??11??1??111111?11101-1111
	Tritylodon_longaevus          102?1111110112211102001111011211102102110000011011011010212111121101031102203120200311111??1132210?22?222?32?2?1100?0322?01??????210??????1?????111111111-????
	Oligokyphus_major             (1 2)???1111?10112???102010110?1?2?1??21?????0???110?10110102?2111121100031002203120200311111??1132110?22?222?32?2?1100?0322?0111100?2101111??11211111111?????????
	Pseudotherium_argentinus      ?010?0021101011?200????0000?0201111102?0000010100101000?21211?11??010??????????000??????????01???00??001001?10??00???10?10??????????????????????????111?1-1111
	Bienotherium_yunnanense       102?11111101122111?201?1110112111021021100000110110110?02?011112110?031??22131?0200311111??1132110?22?222?32?2?1100?0322??1??????210??11??????111111??????????
	Kayentatherium_wellesi        102?11111?011221110201111111120110210211000001101101101021211112110?031102213120200311111121132110?22?222?32?2?1100?0322???11100021011?1111121??1111??????????
	Adelobasileus_cromptoni       ???????01111?2????????????????0??????2110?001021011?11112210000201110?????????????????????????????????????????????????????????????????????????????????????????
	Sinoconodon_rigneyi           0002?0101111122120001000?01?12111121021100011031011?21112221011201010????????0?3010301112??2001000001001002210??00?1010110??????????????????????????????????1?
	Morganucodon                  0?02?0101111122120002?0000111111112102110001103201112111222011121111121102213243010301112122221000001011002210??01?001011011111001111111??112111111111111-1111

;

END;
BEGIN ASSUMPTIONS;
	TYPESET * UNTITLED   =  unord:  1 -  158;

END;

BEGIN MESQUITECHARMODELS;
	ProbModelSet * UNTITLED   =  'Mk1 (est.)':  1 -  158;
END;

Begin MESQUITE;
		MESQUITESCRIPTVERSION 2;
		TITLE AUTO;
		tell ProjectCoordinator;
		timeSaved 1708360077083;
		getEmployee #mesquite.minimal.ManageTaxa.ManageTaxa;
		tell It;
			setID 0 6505032733135139780;
		endTell;
		getEmployee #mesquite.charMatrices.ManageCharacters.ManageCharacters;
		tell It;
			setID 0 3501183568762033804;
			mqVersion 275;
			checksumv 0 3 3000743331 null  getNumChars 158 numChars 158 getNumTaxa 45 numTaxa 45   short true   bits 63   states 63   sumSquaresStatesOnly 23518.0 sumSquares 23518.0 longCompressibleToShort false usingShortMatrix true   NumFiles 1 NumMatrices 1;
			mqVersion;
		endTell;
		getWindow;
		tell It;
			suppress;
			setResourcesState false false 325;
			setPopoutState 400;
			setExplanationSize 0;
			setAnnotationSize 0;
			setFontIncAnnot 0;
			setFontIncExp 0;
			setSize 1920 930;
			setLocation -9 0;
			setFont SanSerif;
			setFontSize 10;
			getToolPalette;
			tell It;
			endTell;
			desuppress;
		endTell;
		getEmployee  #mesquite.minimal.ManageTaxa.ManageTaxa;
		tell It;
			showTaxa #6505032733135139780 #mesquite.lists.TaxonList.TaxonList;
			tell It;
				setTaxa #6505032733135139780;
				getWindow;
				tell It;
					newAssistant  #mesquite.lists.DefaultTaxaOrder.DefaultTaxaOrder;
					newAssistant  #mesquite.lists.TaxonListCurrPartition.TaxonListCurrPartition;
					setExplanationSize 30;
					setAnnotationSize 20;
					setFontIncAnnot 0;
					setFontIncExp 0;
					setSize 1595 863;
					setLocation -9 0;
					setFont SanSerif;
					setFontSize 10;
					getToolPalette;
					tell It;
					endTell;
				endTell;
				showWindow;
				getEmployee #mesquite.lists.ColorTaxon.ColorTaxon;
				tell It;
					setColor Red;
					removeColor off;
				endTell;
				getEmployee #mesquite.lists.TaxonListAnnotPanel.TaxonListAnnotPanel;
				tell It;
					togglePanel off;
				endTell;
			endTell;
		endTell;
		getEmployee  #mesquite.charMatrices.BasicDataWindowCoord.BasicDataWindowCoord;
		tell It;
			showDataWindow #3501183568762033804 #mesquite.charMatrices.BasicDataWindowMaker.BasicDataWindowMaker;
			tell It;
				getWindow;
				tell It;
					setExplanationSize 30;
					setAnnotationSize 20;
					setFontIncAnnot 0;
					setFontIncExp 0;
					setSize 1595 863;
					setLocation -9 0;
					setFont SanSerif;
					setFontSize 10;
					getToolPalette;
					tell It;
						setTool mesquite.charMatrices.BasicDataWindowMaker.BasicDataWindow.ibeam;
					endTell;
					setActive;
					setTool mesquite.charMatrices.BasicDataWindowMaker.BasicDataWindow.ibeam;
					colorCells  #mesquite.charMatrices.NoColor.NoColor;
					colorRowNames  #mesquite.charMatrices.TaxonGroupColor.TaxonGroupColor;
					colorColumnNames  #mesquite.charMatrices.CharGroupColor.CharGroupColor;
					colorText  #mesquite.charMatrices.NoColor.NoColor;
					setBackground White;
					toggleShowNames on;
					toggleShowTaxonNames on;
					toggleTight off;
					toggleThinRows off;
					toggleShowChanges on;
					toggleSeparateLines off;
					toggleShowStates on;
					toggleAutoWCharNames on;
					toggleAutoTaxonNames off;
					toggleShowDefaultCharNames off;
					toggleConstrainCW on;
					toggleBirdsEye off;
					toggleShowPaleGrid off;
					toggleShowPaleCellColors off;
					togglePaleInapplicable on;
					toggleShowBoldCellText off;
					toggleAllowAutosize on;
					toggleColorsPanel off;
					toggleDiagonal on;
					setDiagonalHeight 80;
					toggleLinkedScrolling on;
					toggleScrollLinkedTables off;
				endTell;
				showWindow;
				getWindow;
				tell It;
					forceAutosize;
				endTell;
				getEmployee #mesquite.charMatrices.ColorByState.ColorByState;
				tell It;
					setStateLimit 9;
					toggleUniformMaximum on;
				endTell;
				getEmployee #mesquite.charMatrices.ColorCells.ColorCells;
				tell It;
					setColor Red;
					removeColor off;
				endTell;
				getEmployee #mesquite.categ.StateNamesStrip.StateNamesStrip;
				tell It;
					showStrip off;
				endTell;
				getEmployee #mesquite.charMatrices.AnnotPanel.AnnotPanel;
				tell It;
					togglePanel off;
				endTell;
				getEmployee #mesquite.charMatrices.CharReferenceStrip.CharReferenceStrip;
				tell It;
					showStrip off;
				endTell;
				getEmployee #mesquite.charMatrices.QuickKeySelector.QuickKeySelector;
				tell It;
					autotabOff;
				endTell;
				getEmployee #mesquite.charMatrices.SelSummaryStrip.SelSummaryStrip;
				tell It;
					showStrip off;
				endTell;
				getEmployee #mesquite.categ.SmallStateNamesEditor.SmallStateNamesEditor;
				tell It;
					panelOpen true;
				endTell;
			endTell;
		endTell;
		endTell;
end;
