# Supplementary material for: Anatomy of the maxillary canal of Riograndia guaibensis (Cynodontia, Probainognathia)—A prozostrodont from the Late Triassic of southern Brazil
Source: Anat Rec (Hoboken). 2024 Jul 22;308(3):827–43. doi: 10.1002/ar.25540 (PMC11791385; doi:10.1002/ar.25540)
Supplement: Supplementary file 2 — Data S2. [file AR-308-827-s001.tnt]

xread
158 45
Procynosuchus_delaharpeae	00000001000000000000000000000000000000000000000000000000000000001[0 1]00000000000000000000001000000000100010000000??00?000000000000000?00000000000000002??????00??
Galesaurus_planiceps	01000000000000000010000010000110000000000000000000000000000000000000000000000010000100000000001100100000010000??00?100000000001100????00??0??0000000000?000000
Thrinaxodon_liorhinus	01[0 1]00000000000000000000000000011100000000000000000000000000000000000000001001010000100000110001100000010000000??00?100001000001100?000000000000?00000000000000
Platycraniellus_elegans	0110000000000000001100000000010110000000?0?00000000?0000000000000000000101??101000?1010?0??0001?0?100000000000??0??0?00000????????????????????????????????????
Cynognathus_crateronotus	000000000000000010210021100000111000010110100010100?0000000000000100000111001011011201011120001101000100010000??00?100102000000111000000110000000000??????????
Diademodon_tetragonus	[0 1]00000000000000010220121110001111000000110100010100000000[0 1]000000000000000100101111120101112113110100012001000100100?00012100001111000000110000000000??????0000
Trirachodon_berryi	11100100[0 1]000000011210111110100111010020110100010100000002100000000000110111020110111010111211311010001211100020110100101?0???01111000000????00000000000001????
Sinognathus_gracilis	1020?100100000??11010011110?1?1?1010?00110000010100???????00000?000?011011102011011101011??113120000002?0?00?201100?0201?0????????????????????????????????????
Langbergia_modisei	0010000000000000012101111101001110100001100000101?0?000?21??0000000001?0?11????10111010111211311010001200100020110100101?0?????1?????????????????????00?01????
Pascualgnathus_polanskii	1020?100100000001122012111011?1110100001?0?000101?0???0?2?000000??0?0??????????[0 1]0?1201011??113210000002[1 2][1 2]000?110100?1201?10???1101??0000??1000000000??????????
Luangwa_drysdalli	??00?1000?0000010121001111????1110?00001?0??00101000000?2??00000???0???????????1011201011??113110100012[1 2][1 2]000?202100?1201?00???110110000???1100000000??????00??
Massetognathus_pascuali	01111100100000001101011111011211102000010000001010000001211000010000011011102011011[1 2]01011??11311021110211000?222100?1201?100000101101000??1100000000000?010000
Exaeretodon_argentinus	00111110100000111121012111011211101[0 1]000100?00010100010002110000000000?101????011011211011??1132100101021[1 2]000?120100?122[1 3]?000000001101001111100000000?11?010100
Scalenodon_angustifrons	??10?1?0000000??1101012111?????1101?0??1?0?00010100?0000211000000?000??0?????0?[0 1]0?12??011??113110100012[1 2][1 2]000?202100?1201?0????????????????????????????????????
Mandagomphodon_hirschoni	???0010?????001?11?????111011211101?0?0?00??00????????????1?000?0?????1??1?0?0?[0 1]??1???011??113221001002[1 2][1 2]000?222100?1201?0????????????????????????????????????
Chiniquodon_theotonicus	11101000100000001011000001011[1 2]111121000110000010100000001000000100000?1?01???110011201011120001100000000010000??00?10000200??000011010001110000?0000??????0100
Aleodon_cromptoni	??1010001?00000?10110000010?1211112?000??0??0?????????????????0????????????????0001201011??004110000003?010000??00?2000?5001?0000?????????10000?0000??????????
Aleodon_brachyrhamphus	??1010001?00000?10?1??????0?12?1112?000??00???????????????????????????????????????12??01???004110000003?010000??00?2000?50????????????????????????????????????
Riojanodon_nenoi	??????????????????????????????????????????????????????????????????????????????????1????1???004?100??00??00?0?????0?20?????????????????????????????????????????
'CRILAR_Pv_567'	???0100?????0?0??0????????0?12?1112?00???0???????????????????????????????????????????????????4?????0??3?0?0?0????????00?50????????????????????????????????????
Cromptodon_mamiferoides	??????????????????????????????????????????????????????????????????????????????????11??01???004??????0???00?0?????0?20?????????????????????????????????????????
Lumkuia_fuzzi	?11010101000000000000000010012?1101001010010001000000000001000000000?000010000110-1201000120001100000000010000--00-1000?2001?01001001100??????0?????1100000110
Probainognathus_jenseni	01100002100000100101100001011211111000011010001000000001100000010000011001102111011001011120001100000000000000??00?1011010000?000110???0??11000?00001111001111
Ecteninion_lunensis	001010001001001?2000001001011?11100002011?10001000001000101000000000011001102111011011011??0001100000100010000??00?10000200????0?21?101???1101?1?????10100????
Diegocanis_elegans	00?010??????001??00???????011??1100?0??????????????????????????????????????????????????????0?01???00??000?0?00??00?1?00020????????????????????????????????????
Trucidocynodon_riograndensis	101000001001001?2000?01001011?1110000??11?10001?10001000?020000000010??????????00010110?1??0001101000100010000??00?1000?200?1??0?210?011??1101?11?00??????????
Prozostrodon_brasiliensis	101000021001021120001000000102011111021??0001010?10?000021210?11?0010????????0??0?0301111??0011000000[0 1]01001100??00?00100100???000?????0???1111110000111??-1111
'Bonacynodon_schultzi'	??1??0?21?0000??01011000?10??211111000??????0?????0????????????0??000??????????10?0001?11120001?0000?100000000--00-?011010????????????????????????????????????
'Protheriodon_estudianti'	??0??0??1?0?????2000100????????11110????????????????????????????????????????????0?1?0??11??0??100001?00?000?00--00-?010?10????????????????????????????????????
'Agudotherium_gassenae'	??????????????????????????????????????????????????????????????????????????????????00??0????????000??00??00?1?????0?10??0??????????????????????????????????????
Therioherpeton_cargnini	?????0121101122?2100??0??????2?11000?????0?????????????????????????????????????????????????00?????????0?001?00??00??0000100??1?00?????0???1111110011?11???1111
Riograndia_guaibensis	2013001211011221210?1000000112011121201100001020000?0000102000020001121102?13???000301111??0012110011000001100??00?1010?40?????00111??0?????????????1111101111
Irajatherium_hernandezi	??10?0?2110112??2101??0??0???2?111212????1???????0??????????????????1?????????????0???1????001?10??0000000110???00?1010030???????111??0?????????0011???????11?
Diarthrognathus_broomi	?????0??1??11?2?2100??00?0??120111????1??1001???000?00???0????00????121?0????1?20??3??111??001????????0000001???00?003?030????????????????????????????????????
Pachygenelus_monus	201010121101122121001000000112011121201101001020000100001020000201??1211022131320103011111200122100[0 1]000[0 1]000[0 1]10??00?00300301???0001111101??1111111111?1111-????
Botucaraitherium_belarminoi	??????????????????????????????????????????????????????????????????????????????????0???11????01?????0000?001110??01?00???0?????????????????????????????????????
Brasilodon_quadrangularis	[0 1]000?0121101122120001000?00?12011111121100001021011?0111222??01111011211022131320?0301111??0011100001001001110??01?001[0 1][0 1]000???0?0111??11??1??111111?11101-1111
Tritylodon_longaevus	102?1111110112211102001111011211102102110000011011011010212111121101031102203120200311111??1132210?22?222?32?2?1100?0322?01??????210??????1?????111111111-????
Oligokyphus_major	[1 2]???1111?10112???102010110?1?2?1??21?????0???110?10110102?2111121100031002203120200311111??1132110?22?222?32?2?1100?0322?0111100?2101111??11211111111?????????
Pseudotherium_argentinus	?010?0021101011?200????0000?0201111102?0000010100101000?21211?11??010??????????000??????????01???00??001001?10??00???10?10??????????????????????????111?1-1111
Bienotherium_yunnanense	102?11111101122111?201?1110112111021021100000110110110?02?011112110?031??22131?0200311111??1132110?22?222?32?2?1100?0322??1??????210??11??????111111??????????
Kayentatherium_wellesi	102?11111?011221110201111111120110210211000001101101101021211112110?031102213120200311111121132110?22?222?32?2?1100?0322???11100021011?1111121??1111??????????
Adelobasileus_cromptoni	???????01111?2????????????????0??????2110?001021011?11112210000201110?????????????????????????????????????????????????????????????????????????????????????????
Sinoconodon_rigneyi	0002?0101111122120001000?01?12111121021100011031011?21112221011201010????????0?3010301112??2001000001001002210??00?1010110??????????????????????????????????1?
Morganucodon	0?02?0101111122120002?0000111111112102110001103201112111222011121111121102213243010301112122221000001011002210??01?001011011111001111111??112111111111111-1111
;
cnames
{0 Premaxillary_extranasal_process absent_or_with_very_little_exposure_ large_but_not_contacting_nasal_ contacting_nasal_;
{1 Septomaxilla_facial_process long,_far_beyond_the_posterior_border_of_the_external_nares short,_almost_limited_in_the_external_nares_;
{2 Snout_in_relation_to_the_temporal_region_(to_the_posterior_border,_not_the_parietal_crest) longer subequal shorter;
{3 Paracanine_fossa_in_relation_to_the_upper_canine anteromedial_ medial_or_posteromedial anterior;
{4 Premaxilla_forms_posterior_border_of_the_incisive_foramen absent present;
{5 Maxillary_platform_lateral_to_the_teeth_series absent present;
{6 Participation_of_the_maxilla_in_the_border_of_subtemporal_fenestra excluded participates;
{7 Profile_of_skull_roof near_flat remarkably_concave_(the_parietal_crest_is_higher_than_the_extension_of_anterior_surface) convex_(the_parietal_crest_is_lower_than_the_extension_of_anterior_surface);
{8 Parietal_foramen present absent;
{9 Interparietal_(postparietal)_in_adult separate_bone_in_adult_ fused_with_other_bones_;
{10 Lateral_expansion_of_braincase_in_parietal_region absent_ well-developed;
{11 Parietal_crest_posteriorly_extending_close_to_or_reach_the_posteriomost_position_of_the_occipital_crest absent present;
{12 Prefrontal present absent;
{13 Postorbital_bar_and_postorbital present postorbital_present_but_not_forming_a_postorbital_bar both_absent;
{14 Palatine do_not_meet_the_frontal_ meets_frontal_but_two_elements_without_significant_contribution_to_medial_orbit_wall meets_frontal_and_two_elements_with_significant_contribution_to_medial_orbit_wall_;
{15 Sphenopalatine_foramen absent present;
{16 Zygomatic_arch_dorsoventral_height_relative_to_skull_length moderately_deep_(10~18%)_ very_deep_(>18%) slender_(2)_(<10%);
{17 The_anteroventral_corner_of_the_zygoma_in_relation_to_the_postcanine_line lie_at_the_same_level_as_ _remarkably_higher_than;
{18 Infraorbital_process absent suborbital_angulation_between_maxilla_and_jugal_ descending_process_of_the_jugal_;
{19 Zygomatic_arch_dorsal_extent below_middle_of_orbit_ above_middle_of_orbit_but_still_level_within_orbit_ beyond_the_upper_border_of_the_orbit;
{20 Posterior_extension_of_jugal_along_zygomatic_arch extending_back_near_quadratojugal_notch_of_squamosal extending_back_near_squamosal_glenoid_ reduced_and_receding_from_glenoid_;
{21 The_posteroventral_process_of_jugal low high,_forming_more_than_half_height_of_zygomatic_arch_;
{22 The_width_of_temporal_fossa reach_greatest_near_middle_ same_throughout_or_little_change strongly_increase_backward,_the_posterior_width_much_bigger_than_the_anterior_width_;
{23 Squamosal_groove_for_external_auditory_meatus without_or_with_an_incipient_depression_ deep_;
{24 Posterior_extension_of_the_squamosal_dorsal_to_the_squamosal_sulcus_in_zygomatic_arch incipient well_developed;
{25 The_notch_separating_lambdoidal_crest_from_zygomatic_arch shallow deep,_?V?-shape;
{26 Palatine excluded_from_subtemporal_border_of_orbit_ participates_in_subtemporal_border_by_displacing_pterygoid_posteriorly_;
{27 Vomer_exposure_in_incisive_foramen_(at_anterior_ends_of_maxillae_on_palate) present absent;
{28 Vomer_with_or_whithout_vertical_septum_extending_posterior_to_level_of_secondary_palate with whithout_;
{29 Ectopterygoid does_not_contact_maxilla_ contacts_maxilla_ absent;
{30 Interpterygoid_vacuity_in_adults_between_pterygoid_flanges present _absent;
{31 Secondary_palatal_plate_on_maxilla_reaches_midline absent _present;
{32 Secondary_palatal_plate_on_palatine_reaches_midline absent present;
{33 Posterior_extent_of_osseous_secondary_palate far_from close_to_or_beyond_rear_upper_postcanine_row;
{34 The_posterior_end_of_secondary_osseous_palate_relative_to_anterior_border_of_orbit anterior about_equal_level posterior;
{35 Osseous_palate_extension 45%_of_skull_length_or_less_ more_than_45%_of_skull_length_;
{36 Length_of_palatine_relative_to_maxilla_in_secondary_palate shorter about_equal _longer;
{37 Middle_of_pterygoid smooth a_boss a_distinct_median_crest;
{38 The_nasopharyngeal_roof_posterior_to_the_transverse_process_of_pterygoid narrow,_deep,_ventrally_forms_a_keel_ wide,_flat,_the_narrowest_place_greater_than_half_the_width_of_the_transverse_process;
{39 Quadrate_ramus_of_pterygoid present absent;
{40 Quadrate_articulation_with_quadrate_ramus_of_epipterygoid absent present;
{41 Posterior_portion_of_secondary_palate_almost_at_the_level_of_the_tip_of_the_postcanine_upper_teeth,_forming_a_deep_groove_between_the_hard_palate_and_the_tooth_row absent present;
{42 Frontal-epipterygoid_contact present absent;
{43 Epipterygoid_ascending_process_at_level_of_trigeminal_foramen greatly_expanded_ moderately_expanded_;
{44 The_anterior_part_of_the_basisphenoid narrow wide,_and_the_width_greater_than_half_the_width_of_the_transverse_process_;
{45 Parasphenoid_ala at_the_same_level_as_the_basicranium_ ventrally_expanded_below_the_basicranium;
{46 Basisphenoid_wing_(parasphenoid_ala) long,_border_the_fenestra_vestibuli_ slightly_reduced_and_excluded_from_oval_window,_overlap_the_entire_prootic_cochlear_housing_ greater_reduced_and_overlapping_a_part_of_the_pars_cochlearis_(cochlear_housing) basisphenoid_does_not_overlap_the_petrosal_pars_cochlearis_;
{47 Overlap_of_the_basioccipital_to_the_pars_cochlearis entire_cochlear_housing_ the_medial_side_of_the_promontorium_ no_overlapping_;
{48 Internal_carotid_foramina_in_basisphenoid present absent;
{49 Prootic_and_opisthotic separated fused_at_early_ontogenetic_stage_to_form_petrosal_(=periotic);
{50 Promontorium_(Pars_cochlearis_of_petrosal) absent present;
{51 Internal_auditory_meatus open walled;
{52 The_trigeminal_ganglion_(semilular_ganglion) open_ventrally partial_prootic_floor_ complete_prootic_floor;
{53 Lateral_trough_floor_anterior_to_the_tympanic_aperture_of_the_prootic_canal_and/or_the_primary_facial_foramen absent present;
{54 Vascular_foramen_in_the_posterior_part_of_the_lateral_flange_(Foramen_?X?_of_(Rougier_et_al.,_1992)_ absent present;
{55 Foramen_and_passage_of_prootic_sinus_on_lateral_trough absent present;
{56 Route_of_the_venous_drainage_exiting_from_the_back_of_the_cavum_epiptericum only_lateral_flange_vascular_groove absent lateral_flange_vascular_canal_present_(foramina_on_lateral_surface);
{57 Maxillary_and_mandibular_branch_(V2+3)_of_the_trigeminal_nerve_exit via_single_foramen_between_prootic_and_epipterygoid via_two_foramina_between_prootic_and_epipterygoid_ via_separate_foramina,_some_enclosed_by_anterior_lamina_of_prootic_(petrosal)_;
{58 Pterygoparoccipital_foramen squamosal_does_not_contribute_to_enclosure_of_foramen _squamosal_contributes_to_enclosure_of_foramen_ open;
{59 Vertical_component_of_lateral_flange_of_prootic_(?L-shaped?_and_forming_a_vertical_wall_to_pterygoparoccipital_foramen) absent present;
{60 _Anterior_part_of_paroccipital_process the_lateral_aspect_covered_by_the_squamosal_ exposed_due_to_dorsally_withdrawn_of_the_squamosal_;
{61 _Hyoid_(stapedial)_muscle_fossa_on_the_paroccipital_process absent present;
{62 Paroccipital_process undifferentiated differentiated;
{63 Fenestra_rotunda_separation_from_jugular_foramen confluent partially_separated_by_finger-like_projection_from_postero-lateral_wall_of_jugular_foramen completely_separated;
{64 Articulation_of_the_paroccipital_process_with_the_quadrate absent present;
{65 Paroccipital_process_in_the_base_of_the_posttemporal_fossa absent present;
{66 Tabular present absent;
{67 The_relationship_of_hypoglossal_foramen_(condylar_foramen)_with_the_jugular_foramen confluent_or_sharing_a_depression_ at_least_one_foramen_completely_separated_from_the_jugular_foramen;
{68 Shape_of_the_occipital_condyles_(in_lateral_view) bulbous ovoid_to_cynlindrical;
{69 Rotation_of_dorsal_plate_relative_to_trochlear_axis_on_quadrate less_than_10_degree_ about_45_degrees_ _around_90_degrees_ parallel_to_trochlear_axis_;
{70 Curvature_of_the_contact_facet_on_the_posterior_side_of_the_dorsal_plate_of_quadrate flat_or_convex concave;
{71 Size_of_the_lateral_trochlear_condyle_relative_to_the_medial_trochlear_condyle_on_quadrate the_lateral_condyle_larger_than_the_medial_condyle_ the_medial_condyle_equal_or_larger_than_the_lateral_condyle_;
{72 Shape_of_the_trochlear_of_quadrate cylindrical trough-shaped_;
{73 Lateral_margin_of_the_dorsal_plate_of_quadrate straight flaring_posteriorly_ flaring_and_rotated_posteromedially_;
{74 Medial_margin_of_the_dorsal_plate_of_quadrate straight_ flaring_anteriorly flaring_and_rotated_anterolaterally_;
{75 Dorsal_margin_of_dorsal_plate_of_quadrate retains_pointed_angle_ has_rounded_margin;
{76 Lateral_notch_and_neck_of_quadrate_(separation_of_the_lateral_margin_of_the_contact_facet_from_the_trochlear) the_lateral_notch_is_absent_or_poorly_developed_ lateral_notch_developed,_separating_the_lateral_margin_of_the_contact_facet_from_the_lateral_end_of_the_trochlear_ lateral_notch_is_broader_and_separation_of_the_lateral_margin_of_contact_facet_for_the_trochlear_is_wider,_the_lateral_ma…
{77 Articulation_of_the_quadrate_with_the_squamosal via_concave_recess_in_the_squamosal covered_dorsally_by_the_squamosal_ little_or_no_contact_with_the_squamosal_;
{78 Articulation_of_the_quadrate_with_the_stapes via_a_broad_recess_on_the_medial_margin_and_the_median_end_of_the_trochlear_ the_stapedial_contact_restricted_to_the_medial_end_of_the_trochlear via_a_projection_from_the_medial_margin_of_the_dorsal_plate_ via_a_medial_vertical_ridge_in_the_neck_;
{79 Craniomandibular_articulation quadrate/articular_ main_quadrate/articular,_secondary_surangular/squamosal incipient_dentary/squamosal_ main_dentary/squamosal_;
{80 Craniomandibular_articulation_level_in_relation_to__postcanine_line lies_around_the_same_height_ much_lower_ _or_remarkably_higher_ than_the_postcanine_line;
{81 Shape_of_squamosal_articulation_surface_for_mandible small_and_medially_or_anteromedially_facing_facet wide,_ventrally_directed_glenoid_cavity;
{82 Dentary_symphysis unfused fused;
{83 Lateral_ridge_of_the_dentary absent incipient moderatly_developed strongly_projected;
{84 Angle_of_the_dentary close_to_the_position_of_postorbital_bar_ close_to_the_jaw_joint_;
{85 Position_of_dentary-surangular_dorsal_contact_relative_to_postorbital_bar_and_jaw_joint around_midway_ closer_to_jaw_joint_;
{86 Mediolateral_thickening_of_the_anterior_margin_of_the_coronoid_process absent present;
{87 Splenial large_and_deep,_reaches_ventral_border_of_the_dentary_ reduced_to_thin_splint_covering_dentary_groove_;
{88 Postdentary_bones large,_with_tall_surangular_ angular,_surangular,_and_prearticular_reduced_in_height_and_lying_in_dentary_groove_ further_reduced_to_single_gracile_rod_in_postdentary_trough_;
{89 Reflected_lamina_of_angular_posterior_extent_relative_to_distance_from_angle_of_dentary_to_jaw_joint greater_than_1/2_the_distance_ less_than_l/2_the_distance_;
{90 Reflected_lamina_of_angular_shape spoon-shaped_plate_with_slight_depressions_ hook-like_lamina_ reduced_to_thin_process_;
{91 Mandibular_movement_during_occlusion orthal_movement_during_power_stroke_ posteriorly_directed_power_stroke_ moderate_rotation_along_the_longitudinal_axis_in_power_stroke_;
{92 Postcanine_occlusion lack_consistent_contact_relationship_ bilateral,_interdigitating_occlusion_between_multiple_cusps_ precise_unilateral_occlusion_;
{93 Relationships_of_wear_facet_to_main_cusp wear_facet_absent_ simple_longitudinal_facet_on_crown_ main_cusp_bears_two_distinct_facets_ multiple_cusps_with_each_cusp_bearing_one_or_two_transverse_and_crescentic_facets_ wear_facet_on_lingual_platform;
{94 Upper_incisors_number five_or_more four three_or_less;
{95 Lower_incisor_number four_or_more three two_or_less;
{96 Incisor_size all_of_similar_size_ some_incisors_large_;
{97 Incisor_cutting_margins smoothly_ridged_ serrated denticulated;
{98 Distinct_upper_incisor/canine_diastema present absent;
{99 Upper_canine large (<10%_of_skull_length)_ absent;
{100 Lower_canine large reduced_in_size absent;
{101 Canine_serrations absent present;
{102 Upper_postcanine_morphology sectorial_without_or_with_incipient_cingulum_broadening_the_crown_ sectorial_with_a_well-developed_lingual_cingulum_ bucco-lingually_expanded sectorial_with_lingual_platform_(i.e.,_twice_buccolingually_broad_than_a_complete_lingual_cingulum);
{103 Anteriormost_one-cusped_tooth present_till_adult_ present_only_in_juvenile absent;
{104 Posteriormost_gomphodont_postcanine(s)_in_adults absent_ absent_in_juvenile_but_present_in_adult_ present_from_juvenile_;
{105 Posterior_postcanines_with_strongly_curved_main_cusp absent present;
{106 Upper_postcanine_roots single constricted_root,_with_longitudinal_groove divided_into_two_longitudinal_aligned_roots_ multiple_roots_(more_than_two);
{107 Lower_postcanine_roots single constricted_root,_with_longitudinal_groove divided;
{108 Buccal_(external)_cingulum_on_sectorial_upper_postcanines absent_ present;
{109 Number_of_upper_cusps_in_transverse_row one two three_or_more;
{110 Position_of_upper_transverse_cusp_row_on_crown midcrown_(almost_to_posterior_margin)_ _on_anterior_half_of_crown_ at_posterior_margin_(no_posterior_cingulum)_;
{111 Central_cusp_of_upper_transverse_row absent midway_between_buccal_and_lingual_cusps_ closer_to_lingual_cusp_;
{112 Arrangement_of_main_cups_of_upper_postcanines in_single_longitudinal_row_ multiple_cusps_in_multiple_rows_;
{113 Interlocking_of_lower_postcanines absent distal_cuspule_'d'_of_anterior_molar_fits_into_embayment_between_cusp_?b?_and_cusp_?e?_of_the_succeeding_molar_;
{114 Number_of_lower_cusps_in_transverse_row two three_or_more_;
{115 Lingual_cingulum_on_lower_postcanine present,_not_broader_than_the_sectorial_main_labial_cusps vestigial_or_absent_ present_and_forming_a_lingual_platform,_broader_than_the_sectorial_labial_portion_of_the_crown;
{116 Lower_posterior_basin absent_ present;
{117 Axis_of_posterior_part_of_maxillary_tooth_row directed_lateral_to_subtemporal_fossa_ directed_toward_center_of_fossa_ directed_toward_medial_rim_of_the_fossa_and_diverged directed_toward_medial_rim_of_the_fossa_and_parallel_;
{118 Upper_tooth_series_posterior_extension below_the_orbit_and_anterior_to_the_subtemporal_fenestra_ anterior_to_the_orbit_ behind_the_anterior_border_of_the_subtemporal_fenestra_;
{119 Postcanine_replacement_pattern alternating_ delayed_ at_most_single_replacement_for_one_position_ sequential_addition_of_postcanines,_no_replacement_;
{120 Morphology_of_upper_postcanines_for_taxa_with_sectorial_teeth_ symmetrical_postcanines_with_main_cusp_A_and_small_mesial_and_distal_accessory_cusps mesiodistally_asymmetrical_postcanines_with_main_cusp_A_and_accessory_mesial_(usually_one)_and_distal_ones_vertically_oriented mesiodistally_asymmetrical_postcanines_with_main_cusp_A_and_accessory_mesial_(if_present)_and_distal_ones_strongly_curv…
{121 Number_of_upper_postcanine_teeth_in_adults no_greater_than_10 greater_than_11;
{122 Vertebral_centra amphicoelous platycoelous_;
{123 Axis_centrum cylindrical or_depressed_;
{124 Dens absent_or_vestigial_ or_strongly_developed_;
{125 Posterior_thoracic_vertebrate_(or_middle_of_the_dorsal_vertebrate) neural_spines_slightly_inclined_or_nearly_vertical or_strongly_inclined_;
{126 Anapophysis absent_ present;
{127 Expanded_costal_plates_on_dorsal_ribs absent_ present;
{128 Lumbar_costal_plates_with_ridge_overlapping_preceding_rib absent present;
{129 Acromion_process absent weak_to_moderate strongly_developed_and_close_to_level_of_glenoid;
{130 Scapular_constriction_below_the_acromion_process absent present;
{131 Scapular_elongation_between_the_acromion_and_glenoid absent present;
{132 Procoracoid_in_glenoid present barely_present_or_absent_;
{133 Procoracoid_contact_with_scapula greater_than_coracoid_contact_ equal_to_or_less_than_coracoid_contact_;
{134 Humeral_ectepicondylar_foramen present absent;
{135 Ulnar_olecranon_process unossified_or_poorly_ossified_ well_ossified_;
{136 Manual_digit_III_phalanx_number four_ three;
{137 Manual_digit_IV_phalanx_number four three;
{138 Dorsal_profile_of_ilium strongly_convex_ flat_to_concave_;
{139 Length_of_anterior_process_of_ilium_anterior_to_acetabulum_(relative_to_diameter_of_acetabulum) less_than_1.5_ greater_than_1.5_;
{140 Lateral_surface_of_iliac_blade concave_or_nearly_flat_ convex _a_longitudinal_ridge_divides_it_into_dorsal_and_ventral_moieties_;
{141 Posterior_iliac_spine robust_and_extends_beyond_acetabulum_ reduced_to_small_nub_that_lies_entirely_anterior_to_acetabulum_;
{142 Cotyloid_(acetabular)_notch lies_between_the_ischial_and_iliac_part_of_the_acetabulum,_mainly_on_ilium_ between_acetabular_facet_and_pubic_process_of_the_ischium,_on_ischium_;
{143 The_diameter_of_the_obturator_foramen_greater_than_that_of_the_acetabulum absent_ present;
{144 Femoral_head rounded_and_predominately_in_plane_of_shaft_ subspherical_and_inflected_dorsally_;
{145 Greater_trochanter_separated_from_femoral_head_by_distinct_notch absent present;
{146 Lesser_trochanter_position on_ventromedial_surface_of_femoral_shaft_ on_medial_surface_of_femoral_shaft_;
{147 Lesser_trochanter_location_near_the_level_of_the_femoral_head absent present;
{148 Cochlear_canal absent_or_shallow_(forms_a_short_triangular_extension_of_the_vestibule_at_best) excavates_a_deep_recess_that_can_be_easily_separated_from_the_rest_of_the_vestibule;
{149 Maxillary_canal_external_nasal_ramus present reduced_or_absent_;
{150 Maxillary_canal_internal_nasal_and_superior_labial_rami present reduced_or_absent_;
{151 Lacrimal_duct_and_zygomaticofacial_canal fused separated;
{152 Maxillary_antrum_and_maxillary_canal fused separated;
{153 Anteroposteriorly_elongated_maxillary_antrum absent present;
{154 Cranial_endocast,_unossified_zone present absent;
{155 Cranial_endocast,_pineal_body present absent;
{156 Cranial_endocast,_interhemispheric_dividing_the_cerebral_hemispheres absent present;
{157 Cranial_endocast olfactory_bulbs_region_subequal_or_slightly_wider_than_the_area_of_the_cerebral_hemispheres_ cerebral_hemispheres_region_markedly_wider_than_the_region_of_the_olfactory_bulbs_;
;
proc /;
comments 0
;
